# Supplementary material for: Dermal Fibroblasts Internalize Phosphatidylserine-Exposed Secretory Melanosome Clusters and Apoptotic Melanocytes
Source: Int J Mol Sci. 2020 Aug 12;21(16):5789. doi: 10.3390/ijms21165789 (PMC7461560; doi:10.3390/ijms21165789)
Supplement: Supplementary file 1 [file ijms-21-05789-s001.zip]

Archive with 3 entries (2 files):
- ijms-833817 supplementary/
- ijms-833817 supplementary/Figure S1 (Video) Fibroblasts uptake melanosomes-Ando.AVI
- ijms-833817 supplementary/Supplementary Materials - ijms-833817.docx
